# Supplementary material for: Evaluation of the EMPAR study population on the basis of metabolic phenotypes of selected pharmacogenes
Source: Pharmacogenomics J. 2022 Jan 31;22(2):136–44. doi: 10.1038/s41397-022-00268-6 (PMC8975744; doi:10.1038/s41397-022-00268-6)
Supplement: Supplementary file 2 — Supplement 2 [file 41397_2022_268_MOESM2_ESM.xlsx]

## Sheet: Drug-gene pairs
Medicament	Collective	Gene	Level of Evidence (clinical annotation)
dabigatranetecilat	Anticoagulant/antiplatelet	no information	no information
edoxaban	Anticoagulant/antiplatelet	no information	no information
clopidrogrel+ASS	Anticoagulant/antiplatelet	CYP2C19	2A
phenprocoumon	Anticoagulant/antiplatelet	VKORC1	1B
clopidrogrel	Anticoagulant/antiplatelet	CYP2C19	1A
warfarin	Anticoagulant/antiplatelet	CYP2C9	1A
warfarin	Anticoagulant/antiplatelet	CYP2C19	1A
warfarin	Anticoagulant/antiplatelet	VKORC1	1A
rivaroxaban	Anticoagulant/antiplatelet	ABCB1	4
apixaban	Anticoagulant/antiplatelet	CYP3A5	3
ticagrelor	Anticoagulant/antiplatelet	SLCO1B1	3
ticagrelor	Anticoagulant/antiplatelet	CYP3A4	3
prasugrel	Anticoagulant/antiplatelet	CYP2C19	3
phenprocoumon	Anticoagulant/antiplatelet	CYP2C9	3
clopidrogrel	Anticoagulant/antiplatelet	CYP1A2	3
clopidrogrel	Anticoagulant/antiplatelet	CYP3A4	3
clopidrogrel	Anticoagulant/antiplatelet	ABCB1	3
pravastatin	Cholesterol lowering drug	SLCO1B1	2A
simvastatin	Cholesterol lowering drug	ABCB1	2A
simvastatin	Cholesterol lowering drug	SLCO1B1	1A
atorvastatin	Cholesterol lowering drug	SLCO1B1	3
fluvastatin	Cholesterol lowering drug	CYP3A4	3
fluvastatin	Cholesterol lowering drug	SLCO1B1	3
fluvastatin	Cholesterol lowering drug	ABCB1	3
fluvastatin	Cholesterol lowering drug	CYP2C9	3
simvastatin	Cholesterol lowering drug	CYP3A5	3
simvastatin	Cholesterol lowering drug	CYP3A4	3
atorvastatin	Cholesterol lowering drug	ABCB1	3
atorvastatin	Cholesterol lowering drug	CYP3A5	3
atorvastatin	Cholesterol lowering drug	CYP3A4	3
pravastatin	Cholesterol lowering drug	ABCB1	3
fluvastatin	Cholesterol lowering drug	SLCO1B1	3
fluvastatin	Cholesterol lowering drug	CYP2C9	3
rosuvastatin	Cholesterol lowering drug	SLCO1B1	3
lovastatin	Cholesterol lowering drug	SLCO1B1	3
lovastatin	Cholesterol lowering drug	CYP3A5	3

## Sheet: Actionable variants
Marker	Evidence-level	Drug	Gene
rs4244285	1a	clopidogrel	CYP2C19
rs4986893	1a	clopidogrel	CYP2C19
rs41291556	1a	clopidogrel	CYP2C19
rs12248560	1a	clopidogrel	CYP2C19
rs7900194	1a	warfarin	CYP2C9
rs1057910	1a	warfarin	CYP2C9
rs9332131	1a	warfarin	CYP2C9
rs28371685	1a	warfarin	CYP2C9
rs56165452	1a	warfarin	CYP2C9
rs28371686	1a	warfarin	CYP2C9
rs1799853	1a	warfarin	CYP2C9
rs9923231	1a	phenprocoumon	VKORC1
rs4149056	1a	simvastatin	SLCO1B1
