# Supplementary material for: Evaluation of the EMPAR study population on the basis of metabolic phenotypes of selected pharmacogenes
Source: Pharmacogenomics J. 2022 Jan 31;22(2):136–44. doi: 10.1038/s41397-022-00268-6 (PMC8975744; doi:10.1038/s41397-022-00268-6)
Supplement: Supplementary file 3 — Supplement 3 [file 41397_2022_268_MOESM3_ESM.xlsx]

## Sheet: Frequent diagnoses
Collective	Gender	Age	ICD	Counts	Gender	ICD	Counts	Gender	ICD	Counts
Anticoagulant/ antiplatelet	Male & Female	<35 (young)	Z01.7	119	Male	Z01.7	27	Female	Z01.7	92
			N898	62		J069	17		N898	62
			Z309	53		J301	7		Z309	53
			Z129	48		D229	7		Z129	46
			J069	43		Z269	5		Z014	36
			Z014	36		I1090	5		Z300	30
			Z300	30		B349	5		N946	29
			N946	29		T784	4		J069	26
			Z308	24		S9340	4		Z308	24
			D229	21		J342	4		E039	18
		36 - 60 (mid)	Z01.7	1461		Z01.7	926		Z01.7	535
			I1090	872		I1090	625		I1090	247
			Z000	435		Z000	303		Z129	240
			Z129	434		E780	303		N898	199
			E780	386		I1000	246		Z014	150
			I1000	335		E785	229		Z000	132
			H522	321		J069	213		H522	117
			J069	297		H522	204		Z123	109
			E785	281		Z129	194		Z309	103
			H524	277		H524	185		E039	102
		>60 (old)	Z01.7	4677		Z01.7	3265		Z01.7	1412
			I1090	3776		I1090	2693		I1090	1083
			H522	2098		N40	1548		H522	661
			H524	2062		H522	1437		H524	650
			E780	1786		H524	1412		E780	524
			Z251	1772		E780	1262		Z251	513
			N40	1548		Z251	1259		H520	485
			I1000	1503		I1000	1083		Z129	477
			H520	1468		H520	983		I1000	420
			Z129	1356		Z000	968		Z000	380
Cholesterol lowering drug	Male & Female	18 - 35 (young)	Z01.7	15	Male	Z01.7	8	Female	Z01.7	7
			E785	7		E785	6		N898	5
			N898	5		J069	3		Z309	3
			J069	5		J039	3		Z300	3
			J039	4		I1090	3		Z129	3
			I1090	4		R201	2		Z124	3
			E780	4		H520	2		Z014	3
			Z309	3		E790	2		N946	3
			Z300	3		E784	2		E780	3
			Z129	3		E1090	2		Z308	2
		36 - 60 (mid)	Z01.7	541		Z01.7	286		Z01.7	255
			I1090	308		I1090	186		Z129	123
			E780	227		E780	125		I1090	122
			Z129	173		E785	88		N898	105
			Z000	150		Z000	82		E780	102
			H522	145		J069	80		Z014	88
			E785	137		H522	70		H522	75
			J069	123		E1190	70		Z000	68
			H524	116		I1000	59		Z123	65
			E1190	113		H524	57		H524	59
		>60 (old)	Z01.7	904		Z01.7	516		Z01.7	388
			I1090	709		I1090	443		I1090	266
			H524	403		H524	231		E780	195
			H522	402		H522	229		H522	173
			E780	378		N40	225		Z129	172
			Z251	334		Z251	191		H524	172
			H520	304		E780	183		Z251	143
			Z129	303		E1190	177		N952	138
			Z000	260		H520	171		H520	133
			E1190	251		I1000	169		Z000	95
Y57.9!-diagnosis	Male & Female	18 - 35 (young)	Z01.7	34	Male	Z01.7	4	Female	Z01.7	30
			N898	23		I1090	3		N898	23
			Z300	22		L0302	2		Z300	22
			Z014	14		I1000	2		Z014	14
			Z308	12		Z834	1		Z308	12
			J069	11		Z82	1		J069	10
			Z309	9		Z514	1		Z309	9
			Z129	9		Z128	1		Z129	9
			N926	9		T793	1		N926	9
			Z304	8		S9340	1		Z304	8
		36 - 60 (mid)	Z01.7	65		Z01.7	18		Z01.7	47
			N898	26		I1090	10		N898	26
			I1090	25		I1000	8		Z129	23
			Z129	24		E780	7		Z014	16
			Z014	16		E785	5		I1090	15
			I1000	16		Z000	4		H522	12
			H522	14		N40	4		M542	10
			E780	14		M754	4		H521	10
			J301	13		J301	4		M512	9
			M542	12		I259	4		J301	9
		>60 (old)	Z01.7	108		Z01.7	51		Z01.7	57
			I1090	74		I1090	43		I1090	31
			H522	52		N40	32		H524	27
			H524	50		H522	26		H522	26
			I1000	34		H524	23		Z129	23
			H520	34		E780	19		I1000	17
			E780	33		H520	18		H520	16
			Z251	32		E790	18		Z251	15
			N40	32		Z251	17		N952	14
			Z129	31		I1000	17		M8199	14
